# Supplementary material for: Combination of STING and TLR 7/8 Agonists as Vaccine Adjuvants for Cancer Immunotherapy
Source: Cancers (Basel). 2022 Dec 11;14(24):6091. doi: 10.3390/cancers14246091 (PMC9777055; doi:10.3390/cancers14246091)
Supplement: Supplementary file 1 [file cancers-14-06091-s001.zip]

Archive with 1 entries (1 files):
- cancers-2063046-supplementary.pdf
